# Supplementary material for: Endoscopic ultrasonography guided cutting scar of esophageal stricture after endoscopic injection sclerotherapy
Source: BMC Gastroenterol. 2022 Jul 15;22:343. doi: 10.1186/s12876-022-02420-9 (PMC9284865; doi:10.1186/s12876-022-02420-9)
Supplement: Supplementary file 1 — Additional file 1. The general data of ten paitents. [file 12876_2022_2420_MOESM1_ESM.xls]

## Sheet: Sheet1
case	Gender	Age	Child-plug	Antiviral therapy	HCC	Portal thrombosis	Splenectomy	ESI/time	Balloon/time	Degree of stricture	Direction of scar/o'clock	Distance to incisor/centimeter	Thick of scar/millimeter	Relief of stricture
1	female	44	B	+	-	-	-	1	4	II	3	38	1.1	+
2	male	35	A	+	-	-	+	6	3	III	2	37	3.6	+
3	male	58	B	-	+	-	-	3	1	IV	10	34	3.2	+
4	male	45	A	+	-	-	+	1	0	II	12	38	2.5	+
5	male	39	C	+	-	-	-	3	3	II	3	36	1.7	+
6	male	59	B	-	+	+	-	2	1	III	11	39	1.9	+
7	female	44	B	+	-	-	-	1	4	III	3	35	2.7	+
8	female	53	A	-	-	-	-	2	1	IV	10	39	3.9	-
9	male	56	A	+	-	+	+	2	0	III	9	36	3.1	+
10	male	38	C	+	-	+	-	5	0	III	1	38	1.9	+
